# Supplementary material for: Collagen Film Activation with Nanoscale IKVAV-Capped Dendrimers for Selective Neural Cell Response
Source: Nanomaterials (Basel). 2021 Apr 28;11(5):1157. doi: 10.3390/nano11051157 (PMC8146934; doi:10.3390/nano11051157)
Supplement: Supplementary file 1 [file nanomaterials-11-01157-s001.zip]

Archive with 1 entries (1 files):
- nanomaterials-1187002-supplementary.pdf
